# Supplementary material for: Gas Chromatography-Mass Spectrometry Metabolites and Transcriptome Profiling Reveal Molecular Mechanisms and Differences in Terpene Biosynthesis in Two Torrya grandis Cultivars during Postharvest Ripening
Source: Int J Mol Sci. 2024 May 21;25(11):5581. doi: 10.3390/ijms25115581 (PMC11171539; doi:10.3390/ijms25115581)
Supplement: Supplementary file 1 [file ijms-25-05581-s001.zip]

Archive with 1 entries (1 files):
- ijms-2965861-supplementary.pdf
